# Supplementary material for: Mark–Release–Recapture Trial with Aedes albopictus (Diptera, Culicidae) Irradiated Males: Population Parameters and Climatic Factors
Source: Insects. 2024 Sep 11;15(9):685. doi: 10.3390/insects15090685 (PMC11432691; doi:10.3390/insects15090685)
Supplement: Supplementary file 1 [file insects-15-00685-s001.zip]

Archive with 1 entries (1 files):
- insects-3148099-supplementary.pdf
